# Supplementary material for: Efficacy of Two Vaccination Strategies against Infectious Bronchitis in Laying Hens
Source: Vaccines (Basel). 2023 Feb 2;11(2):338. doi: 10.3390/vaccines11020338 (PMC9967544; doi:10.3390/vaccines11020338)
Supplement: Supplementary file 1 [file vaccines-11-00338-s001.zip]

Archive with 1 entries (1 files):
- vaccines-2126162-supplementary.pdf
